# Supplementary material for: Seasonal Fluctuations in Atopic Dermatitis: A Global Perspective Using Google Trends Data
Source: J Cutan Med Surg. 2024 Jul 26;28(5):494–5. doi: 10.1177/12034754241265713 (PMC11523540; doi:10.1177/12034754241265713)
Supplement: sj-xlsx-4-cms-10.1177_12034754241265713 – Supplemental material for Seasonal Fluctuations in Atopic Dermatitis: A Global Perspective Using Google Trends Data [file sj-xlsx-4-cms-10.1177_12034754241265713.xlsx]

## Sheet: Included - SVI of 42 countries
	Date
Country		Austria	Belgium	Bulgaria	Canada	China	Colombia	Croatia	Czech Republic	Denmark	Finland	France	Germany	India	Ireland	Israel	Italy	Japan	Korea (Rep. of)	Malaysia	Mexico	Netherlands (Kingdom of the)	Norway	Poland	Portugal	Puerto Rico	Romania	Russian Federation	Saudi Arabia	Serbia	Singapore	Slovenia	Spain	Sweden	Switzerland	Taiwan	Thailand	Trinidad and Tobago	Türkiye	Ukraine	United Arab Emirates	United Kingdom	United States	Average (Not including 0's)
	2004-01-01	50	35	0	56	2	41	34	0	38	92	40	79	83	96	0	42	78	25	40	53	10	0	20	0	0	54	0	0	0	46	45	58	0	45	9	100	42	0	0	0	75	65	50.1034
	2004-02-01	100	0	0	63	7	0	0	0	55	36	57	69	77	51	36	37	68	0	32	87	7	0	14	61	0	0	42	0	0	50	0	49	52	82	0	0	0	61	0	0	54	71	52.72
	2004-03-01	64	0	0	74	4	56	41	100	39	40	54	72	64	65	42	39	63	0	56	67	14	93	13	0	0	0	0	0	0	0	0	59	45	56	17	0	0	100	0	0	53	74	54.2222
	2004-04-01	33	42	95	53	6	0	0	0	0	68	47	92	70	32	36	33	79	73	0	76	14	0	21	32	0	0	0	0	0	49	0	53	23	42	0	0	0	0	91	0	58	56	50.96
	2004-05-01	43	53	0	52	3	41	0	0	35	100	45	77	69	54	35	36	80	0	0	37	8	0	6	0	0	0	0	75	93	0	0	42	0	74	12	32	0	0	62	0	75	58	49.8846
	2004-06-01	60	66	0	46	3	23	0	0	24	26	43	56	80	34	19	32	79	19	0	62	4	0	35	0	0	0	0	0	0	63	0	42	36	54	27	61	0	82	0	0	54	60	44.0741
	2004-07-01	9	31	48	47	5	80	0	0	50	0	56	61	30	33	81	30	73	0	74	47	18	0	16	0	0	0	0	100	0	74	0	62	52	58	19	0	100	47	0	0	50	62	50.4643
	2004-08-01	16	22	0	57	5	39	0	0	36	28	59	61	49	42	28	28	66	45	0	12	9	73	19	48	0	94	0	0	0	59	0	38	30	52	9	0	0	55	0	0	48	60	40.931
	2004-09-01	43	24	0	36	5	24	39	35	0	47	46	55	100	0	38	31	60	100	20	63	10	0	13	0	53	36	24	54	0	0	48	41	0	39	11	38	0	0	0	0	43	66	41.4
	2004-10-01	33	36	70	54	6	30	0	31	0	36	54	63	89	0	0	24	68	0	20	17	5	0	12	45	0	56	100	55	0	25	0	40	39	28	20	0	0	47	0	0	55	61	42.0345
	2004-11-01	40	49	0	58	5	100	0	41	16	75	58	58	81	73	100	54	60	41	0	60	8	33	16	41	68	0	0	0	100	100	0	52	31	50	11	0	0	33	90	0	60	64	54.1212
	2004-12-01	20	46	0	60	5	39	0	21	41	0	47	61	96	81	12	36	71	0	100	48	8	0	22	35	0	39	0	0	0	45	0	38	16	43	11	0	27	0	0	0	46	57	41.8214
	2005-01-01	49	50	53	63	5	0	0	42	22	54	44	75	95	100	37	42	67	19	0	48	6	100	26	26	100	0	61	0	0	54	55	44	0	47	10	59	0	31	0	0	58	65	50.2188
	2005-02-01	59	31	0	55	4	24	0	23	27	35	52	71	57	38	32	51	68	0	0	63	8	37	20	33	49	86	0	0	0	55	0	37	23	57	7	0	0	32	100	0	55	65	43.6774
	2005-03-01	53	41	0	54	4	16	62	0	0	43	55	62	100	55	36	46	66	0	0	64	11	0	29	17	0	27	0	33	100	50	0	57	0	74	16	0	0	0	55	0	52	72	48.2143
	2005-04-01	50	21	40	53	3	36	34	76	48	84	62	68	100	0	50	49	81	0	20	56	8	0	22	24	0	46	46	0	0	54	100	49	47	100	9	25	0	31	35	36	57	62	48.0571
	2005-05-01	30	23	0	44	5	36	0	0	33	72	65	54	43	28	37	37	82	33	0	49	12	35	22	25	0	26	0	27	55	53	0	48	0	57	15	0	0	53	46	0	62	58	40.8065
	2005-06-01	29	13	61	54	4	26	0	21	19	25	57	55	74	54	25	51	71	18	0	45	13	0	26	0	0	24	0	84	0	76	23	47	0	76	23	18	0	0	39	100	64	57	42.875
	2005-07-01	28	21	0	57	5	15	100	0	50	27	47	48	48	15	31	30	72	26	36	63	5	32	23	0	57	35	0	0	0	35	0	31	33	46	11	23	64	16	0	0	44	57	37.303
	2005-08-01	21	40	100	60	6	22	74	34	23	39	49	52	31	14	51	25	60	0	0	81	2	0	20	53	0	82	31	0	0	24	0	34	13	34	14	17	0	0	24	0	49	56	38.5938
	2005-09-01	35	32	29	44	5	26	0	0	19	34	44	51	60	57	30	30	59	12	27	47	4	0	20	32	0	0	0	43	34	0	0	36	0	58	0	0	0	23	0	0	46	53	35.3571
	2005-10-01	24	25	22	43	5	19	35	25	29	61	39	42	65	43	22	18	61	0	0	65	8	29	17	51	39	0	45	0	79	38	30	42	49	72	14	0	28	18	0	0	48	53	37.2286
	2005-11-01	30	20	47	51	6	34	36	23	20	62	49	55	67	49	9	40	53	21	0	38	9	33	16	25	24	0	33	0	0	78	16	45	22	70	29	0	17	0	29	0	56	55	36.2
	2005-12-01	31	35	0	54	4	24	17	27	0	37	39	51	50	41	0	49	49	36	32	33	7	28	24	16	0	24	0	0	25	57	0	38	0	58	23	0	0	23	0	0	45	51	34.2667
	2006-01-01	38	44	45	55	4	35	30	20	18	52	71	59	68	39	33	42	59	31	63	52	5	49	27	26	25	36	0	0	0	29	18	42	40	79	18	15	0	31	0	28	54	65	39.0541
	2006-02-01	52	17	42	50	9	21	20	10	41	62	53	55	76	27	24	45	62	20	30	47	9	0	39	21	0	13	0	0	0	56	0	46	27	67	16	14	0	22	0	0	47	64	36.4848
	2006-03-01	42	40	0	50	5	30	14	10	40	34	55	66	58	41	29	51	71	18	25	57	11	15	31	35	0	50	0	77	0	46	0	48	32	56	13	0	0	20	0	0	66	58	39.2121
	2006-04-01	39	61	22	64	9	40	24	22	57	30	49	71	38	57	31	50	75	19	18	39	4	0	30	54	0	28	18	0	32	55	22	39	44	57	13	11	0	24	0	0	51	57	37.6111
	2006-05-01	38	40	19	54	11	22	41	29	27	42	62	62	84	32	48	42	81	26	10	48	13	30	25	61	17	49	28	16	0	53	38	52	29	53	20	12	0	42	0	22	51	59	38.1538
	2006-06-01	34	47	14	55	9	30	13	0	16	61	62	60	48	34	10	40	76	24	18	46	8	0	27	40	26	32	0	41	30	57	11	44	12	76	10	17	0	30	21	0	49	60	34.8108
	2006-07-01	45	41	0	53	7	44	0	30	48	19	43	51	46	27	28	43	72	0	17	46	11	0	31	23	27	0	12	0	0	30	0	29	30	57	19	0	0	13	0	28	49	56	34.6774
	2006-08-01	49	19	0	42	4	28	0	16	0	26	39	42	83	29	10	32	73	13	0	44	6	0	20	32	41	14	0	77	0	52	0	35	18	50	10	13	0	19	31	24	39	53	32.8182
	2006-09-01	36	16	0	44	4	28	0	0	20	41	41	46	52	37	11	32	65	0	17	49	11	47	20	14	28	17	14	45	0	57	10	34	20	48	11	14	0	17	28	0	44	54	30.6286
	2006-10-01	23	20	12	49	5	21	17	9	24	63	40	45	34	15	17	33	53	34	15	48	7	17	19	35	23	7	12	26	19	43	11	29	10	46	26	0	10	14	0	0	41	56	26.359
	2006-11-01	39	27	0	46	7	18	22	23	0	56	47	48	47	15	34	40	60	21	32	45	7	20	18	28	0	34	20	0	16	38	0	33	15	61	12	0	0	4	7	0	51	53	30.7059
	2006-12-01	33	28	0	49	4	38	12	12	23	33	46	44	45	37	14	31	52	21	15	28	8	29	28	24	0	40	18	0	0	37	12	33	37	54	23	0	0	26	0	17	38	51	29.7143
	2007-01-01	42	30	12	53	3	22	27	11	32	56	50	56	46	40	22	41	64	0	28	52	10	12	35	37	0	15	17	0	0	52	0	38	26	49	15	9	0	12	12	10	56	59	31.9722
	2007-02-01	32	29	0	50	4	18	45	30	43	58	53	49	45	29	24	43	64	0	12	41	8	34	30	22	11	36	16	0	0	45	10	43	26	42	15	9	0	14	0	0	48	56	32.4
	2007-03-01	29	32	20	59	6	30	22	15	30	42	55	56	60	56	29	51	61	21	14	51	12	10	33	43	15	27	0	0	0	50	21	53	18	53	3	17	15	10	17	15	52	58	32.3333
	2007-04-01	45	33	20	47	6	24	31	17	14	24	53	60	32	13	40	42	64	16	12	47	10	0	40	33	13	55	24	0	0	34	16	40	23	75	17	0	0	17	10	7	56	59	31.5946
	2007-05-01	35	26	11	48	8	28	28	17	39	34	50	48	48	32	25	36	75	0	22	45	7	14	23	32	34	46	21	17	13	45	40	41	11	58	13	13	0	25	14	7	48	58	30.875
	2007-06-01	28	27	26	49	4	23	0	20	35	28	46	46	38	35	22	36	68	24	14	38	4	22	31	24	26	27	10	8	36	43	13	35	29	51	16	14	15	16	0	14	47	58	28.65
	2007-07-01	30	29	21	40	6	24	28	18	40	34	46	43	56	22	23	32	64	12	4	44	8	50	26	33	79	30	20	12	0	34	8	38	24	43	7	12	8	8	0	10	41	55	29.05
	2007-08-01	41	27	0	50	5	23	12	16	6	41	45	39	54	17	13	28	64	6	10	47	7	27	22	22	21	14	19	0	0	46	14	34	18	31	20	13	0	27	0	8	43	54	26.5946
	2007-09-01	23	32	13	44	4	29	7	33	18	42	40	39	47	12	13	33	56	10	16	43	9	17	20	13	52	18	12	0	0	29	8	30	15	39	17	14	0	7	0	0	51	54	25.9189
	2007-10-01	28	22	0	51	4	18	19	0	24	51	38	47	45	45	27	31	58	9	7	43	5	14	22	26	33	22	15	14	9	43	12	29	17	44	9	9	0	12	4	0	49	55	26.5789
	2007-11-01	35	27	10	56	5	23	23	19	28	55	46	48	56	18	13	38	55	14	9	40	6	19	28	19	14	20	15	0	16	29	11	38	24	41	15	25	0	8	10	13	44	58	26.775
	2007-12-01	33	37	17	46	4	15	18	9	36	21	43	41	49	33	16	32	51	11	12	31	6	22	23	36	22	24	20	0	0	55	15	33	23	33	9	0	11	11	0	0	40	54	26.8108
	2008-01-01	29	21	14	65	4	18	28	15	49	67	54	49	27	24	27	36	54	19	23	34	8	10	23	24	0	40	15	12	0	47	4	37	34	56	17	8	0	9	11	7	47	62	28.9231
	2008-02-01	31	30	20	55	4	20	23	18	33	52	60	53	48	42	17	48	55	20	23	49	7	18	29	23	0	31	16	6	0	43	16	41	28	46	11	6	0	15	0	7	53	57	30.3684
	2008-03-01	38	31	10	57	4	18	18	24	31	42	51	51	44	30	18	40	59	13	4	42	12	30	30	37	0	24	19	0	12	40	24	41	26	51	12	9	0	9	10	6	54	59	28.9744
	2008-04-01	33	42	22	57	4	25	10	31	21	36	52	51	41	48	12	42	62	16	19	40	7	22	29	27	9	30	11	0	0	28	14	41	42	38	23	17	0	16	0	0	54	59	30.5676
	2008-05-01	31	24	6	50	4	22	20	25	25	33	52	49	35	30	4	38	77	8	15	44	12	0	28	31	0	16	15	20	15	49	9	41	32	52	17	8	17	15	7	12	51	57	27.4
	2008-06-01	25	26	14	49	4	16	12	11	28	24	49	42	36	20	24	41	70	27	12	42	6	8	28	24	11	16	13	0	0	27	17	38	18	36	18	11	26	18	4	17	42	58	25.2
	2008-07-01	23	31	14	50	3	19	20	16	23	22	43	42	33	29	15	36	71	19	15	42	7	35	22	23	24	11	17	0	12	49	9	32	34	41	4	5	0	6	9	0	40	54	25.641
	2008-08-01	43	23	0	49	4	23	13	9	17	36	48	38	37	19	18	34	54	0	18	33	8	11	22	34	0	20	9	0	0	30	11	29	28	30	10	5	9	19	12	6	42	51	24.3784
	2008-09-01	25	28	10	44	4	20	13	13	12	45	43	36	35	20	17	26	54	15	14	47	9	22	22	18	40	24	11	0	24	52	14	29	39	54	14	6	0	8	5	7	47	56	25.55
	2008-10-01	25	28	15	55	4	15	8	28	28	34	48	38	34	33	17	32	53	0	12	42	9	16	25	23	26	24	17	0	0	45	15	31	30	41	6	0	0	10	4	11	45	60	26.6757
	2008-11-01	34	24	22	49	4	13	18	14	38	41	41	42	33	21	22	37	53	12	17	38	10	5	26	28	7	19	17	8	9	45	4	33	33	46	14	13	8	12	13	5	43	59	24.5238
	2008-12-01	29	29	15	52	4	26	13	20	20	37	43	39	40	30	20	29	45	15	14	34	8	22	27	12	16	21	23	14	8	34	13	28	36	50	11	11	0	11	7	7	41	55	24.6098
	2009-01-01	30	25	35	50	3	26	26	28	29	48	44	47	46	31	18	49	49	10	23	39	7	23	31	23	0	25	20	11	0	40	12	35	31	45	10	14	0	5	7	21	49	62	28.8974
	2009-02-01	34	25	29	47	4	23	20	14	44	43	50	44	47	29	13	47	55	18	22	45	10	16	38	25	15	33	20	0	37	44	9	38	27	44	12	6	0	13	9	10	42	61	29.05
	2009-03-01	29	33	24	47	5	15	26	19	21	50	60	52	33	37	23	49	59	15	18	46	10	28	31	31	11	33	18	10	15	33	9	38	33	45	10	3	0	13	17	15	53	59	28.6829
	2009-04-01	34	30	21	57	5	17	19	20	27	49	52	50	43	39	27	34	58	25	12	49	7	25	37	26	0	30	22	15	7	37	9	34	28	65	14	8	13	10	10	6	54	61	28.9268
	2009-05-01	33	44	22	57	6	10	13	16	25	55	57	47	32	40	23	39	66	25	5	38	8	25	31	30	17	31	19	8	20	40	19	39	37	49	20	12	0	12	11	14	48	60	29.3415
	2009-06-01	31	29	14	55	4	14	8	15	33	36	46	42	35	31	16	35	64	16	16	37	7	24	26	27	36	15	15	21	16	45	7	28	27	34	15	0	12	9	9	15	42	59	26
	2009-07-01	31	31	16	62	3	18	20	17	25	30	49	42	34	29	20	34	58	15	13	35	9	13	28	27	0	29	19	9	16	37	8	28	25	45	17	7	0	7	5	10	39	59	25.475
	2009-08-01	30	25	4	61	4	20	12	7	15	34	40	41	35	17	14	29	58	21	13	43	6	13	22	24	0	24	20	0	21	43	7	29	23	39	9	8	0	7	8	17	37	58	24.0513
	2009-09-01	23	26	16	52	5	22	8	15	19	35	41	36	36	27	14	30	55	19	12	38	8	27	18	26	10	23	18	0	0	29	8	22	36	45	16	15	6	19	5	16	43	59	24.45
	2009-10-01	37	23	21	61	3	17	11	20	28	41	38	73	37	37	14	33	47	16	14	40	12	34	28	23	24	20	18	6	10	51	0	32	29	71	8	9	0	13	4	8	47	68	28.15
	2009-11-01	30	34	27	59	2	13	14	17	27	45	45	59	35	34	24	27	49	21	21	48	7	25	31	34	5	28	14	0	10	36	11	35	32	45	10	15	0	10	10	8	53	61	27.775
	2009-12-01	39	27	19	65	4	21	13	11	36	39	47	46	34	30	20	28	43	7	11	32	12	22	33	19	0	14	21	0	12	43	6	31	31	49	12	9	0	13	12	8	47	69	26.5385
	2010-01-01	35	30	22	68	4	14	25	14	23	50	48	54	42	39	18	38	55	7	12	35	9	34	36	31	0	31	25	0	12	38	10	34	27	54	12	12	0	10	14	9	51	66	29.4359
	2010-02-01	36	34	18	66	4	18	12	27	34	38	55	53	36	27	15	40	47	27	15	39	10	25	36	29	13	37	17	0	26	44	16	33	32	38	15	26	21	10	9	16	58	65	29.6829
	2010-03-01	36	28	8	67	6	18	20	32	21	45	58	54	36	38	28	40	53	16	15	45	18	29	31	27	14	29	18	9	6	36	17	38	38	56	15	11	10	14	10	15	58	67	29.2857
	2010-04-01	35	45	20	72	5	17	21	20	32	39	52	51	30	36	26	40	56	15	7	38	14	28	33	24	13	47	18	13	6	40	15	37	43	55	17	11	0	12	10	13	63	69	30.1951
	2010-05-01	27	35	12	70	5	14	20	22	24	30	51	43	34	40	19	44	69	17	9	41	10	22	29	35	0	34	16	12	20	44	14	34	27	46	13	3	6	8	11	14	55	69	28
	2010-06-01	30	31	12	59	3	23	12	37	34	26	48	44	35	51	17	31	64	21	16	33	9	16	29	28	15	25	15	0	28	41	15	32	24	46	15	16	0	13	8	15	49	60	28.15
	2010-07-01	29	29	17	58	4	28	17	27	23	28	49	39	29	21	22	33	60	11	13	32	8	37	25	24	7	24	16	0	24	55	5	33	27	55	15	6	0	13	9	12	43	57	26.6
	2010-08-01	23	21	21	55	5	22	13	12	24	38	40	33	35	35	6	34	58	16	16	40	11	20	25	16	17	28	9	0	6	46	0	28	18	43	14	15	0	10	3	12	42	55	24.7436
	2010-09-01	24	20	18	53	4	21	16	19	23	45	40	39	26	29	15	26	51	7	10	40	11	26	23	26	25	15	13	10	5	56	9	32	26	38	13	10	7	7	4	11	46	62	23.8333
	2010-10-01	24	28	18	63	3	22	12	19	25	49	46	40	35	26	18	31	48	11	12	39	9	35	29	23	16	27	13	0	8	40	11	31	30	37	15	3	0	10	8	23	54	61	26.3
	2010-11-01	34	23	14	73	5	22	14	21	27	48	50	45	30	35	18	33	47	16	10	39	10	26	26	21	7	25	14	27	0	44	20	33	31	45	12	13	0	13	5	12	51	60	27.475
	2010-12-01	33	26	12	60	5	9	15	18	21	48	49	40	25	27	11	30	46	6	12	36	8	26	27	24	34	27	14	10	0	42	19	33	26	45	15	9	0	14	5	6	49	63	25.625
	2011-01-01	31	32	23	68	5	22	22	23	35	42	48	54	29	33	11	37	56	13	15	36	8	18	31	30	21	34	20	5	11	50	22	37	32	53	9	10	4	13	10	14	66	75	28.7619
	2011-02-01	35	42	18	71	4	21	25	29	34	45	56	55	32	42	19	44	56	20	17	39	12	34	39	30	21	32	20	7	14	61	15	40	34	45	11	9	0	7	11	7	67	74	31.561
	2011-03-01	36	40	20	67	5	19	26	23	33	41	59	57	28	40	17	44	52	14	13	46	9	37	40	40	5	35	21	5	11	51	13	40	30	45	17	7	2	12	12	17	71	78	30.4286
	2011-04-01	33	28	27	67	5	16	18	18	25	42	61	51	24	42	18	47	75	15	13	43	10	25	37	26	24	37	19	6	14	41	17	38	29	53	12	7	4	12	14	13	67	76	29.7381
	2011-05-01	41	26	17	63	5	22	19	18	27	44	59	54	22	39	17	38	85	14	14	41	12	27	34	35	12	37	20	8	15	35	19	41	19	52	15	9	4	13	12	14	62	70	29.2857
	2011-06-01	29	28	15	66	4	20	17	17	35	41	48	44	28	40	16	36	81	12	14	38	8	26	29	30	23	28	19	5	9	55	14	42	23	44	14	8	0	10	9	10	59	72	28.439
	2011-07-01	22	32	15	69	6	22	14	14	25	30	56	44	24	38	15	35	75	12	13	37	7	24	28	24	18	23	13	5	12	43	16	35	25	35	9	7	4	8	9	14	54	69	25.7143
	2011-08-01	30	28	14	62	4	20	13	8	27	34	52	49	25	39	15	32	70	12	14	46	6	31	29	30	18	22	13	5	11	59	12	35	21	31	10	10	3	12	8	16	55	62	26.0238
	2011-09-01	31	24	15	62	4	22	12	21	36	43	47	46	27	28	11	29	71	12	11	45	9	31	26	16	14	23	13	4	9	49	13	34	32	47	11	6	1	10	9	16	63	67	26.1905
	2011-10-01	32	29	7	70	4	17	18	13	29	55	47	47	27	36	17	30	57	14	14	46	7	32	30	27	17	22	17	6	6	43	16	39	26	44	9	9	4	11	9	7	61	67	26.619
	2011-11-01	32	25	16	76	4	23	12	21	31	43	54	53	24	28	15	34	59	12	16	41	10	24	29	25	20	29	17	6	11	44	20	40	32	52	12	11	3	14	9	11	62	71	27.881
	2011-12-01	33	35	14	62	5	17	19	16	32	40	52	50	23	36	20	35	58	11	15	39	9	24	31	27	14	26	16	8	9	53	16	36	30	50	12	7	5	15	8	16	61	75	27.619
	2012-01-01	37	34	18	82	3	26	18	23	30	68	73	66	25	35	10	41	55	13	17	45	9	37	35	27	19	33	19	5	14	59	16	43	39	55	8	8	6	16	14	16	69	85	32.1667
	2012-02-01	43	33	16	85	4	24	20	21	29	55	82	64	27	46	22	41	59	9	13	45	11	34	39	34	16	35	21	9	13	54	16	55	34	58	11	8	1	14	13	16	74	87	33.119
	2012-03-01	41	34	23	76	4	24	28	21	35	45	62	59	25	48	21	46	61	14	15	52	9	29	35	35	14	40	18	5	11	55	18	50	26	58	14	9	1	16	15	9	81	84	32.5238
	2012-04-01	38	37	22	84	5	23	19	24	33	53	71	61	24	42	17	41	64	15	16	49	10	36	38	36	17	43	19	5	11	63	22	45	37	60	15	9	6	17	11	14	77	91	33.8095
	2012-05-01	38	36	15	82	5	26	22	30	27	29	69	58	23	48	19	41	76	15	16	46	9	28	30	42	10	31	17	6	11	64	19	48	39	60	11	10	4	16	12	11	79	82	32.381
	2012-06-01	26	35	13	75	5	21	21	16	24	31	54	50	20	41	15	39	79	14	19	43	6	26	29	40	14	35	16	6	12	53	17	44	31	46	12	8	3	14	8	12	63	81	28.9762
	2012-07-01	32	31	19	72	5	20	15	12	29	30	59	50	24	38	18	36	78	9	16	47	10	26	29	36	17	31	14	7	11	59	17	43	79	57	16	10	3	13	8	12	68	74	30.4762
	2012-08-01	32	39	10	72	4	24	14	18	22	46	64	50	28	32	14	33	58	11	16	43	8	24	28	30	26	18	11	6	10	56	14	46	38	53	13	10	4	14	7	10	66	77	28.5476
	2012-09-01	25	21	18	64	4	25	15	16	28	46	55	43	24	38	22	31	63	9	16	46	6	24	26	27	15	23	13	7	8	55	12	40	36	35	12	7	4	13	6	18	73	79	27.3333
	2012-10-01	26	27	13	68	4	21	12	24	26	53	55	48	25	35	16	28	56	11	19	45	6	35	30	32	15	28	17	9	6	53	11	38	34	44	13	9	4	15	7	12	71	74	27.9762
	2012-11-01	30	31	15	77	4	24	12	28	23	48	60	52	23	29	16	30	47	12	17	44	7	30	30	28	15	31	16	6	12	49	9	38	37	56	13	8	5	10	10	9	75	77	28.4048
	2012-12-01	35	32	15	71	4	18	18	25	31	58	59	48	25	36	18	36	47	10	16	36	9	28	36	27	13	30	19	4	14	56	14	39	40	58	13	6	0	16	10	16	71	73	30
	2013-01-01	42	34	10	90	4	22	23	25	34	68	69	62	26	43	18	43	59	15	17	38	11	30	40	39	15	35	20	10	8	68	21	42	33	56	14	7	4	16	9	17	85	95	33.7381
	2013-02-01	39	36	17	80	5	21	23	26	41	53	71	57	27	44	18	41	59	13	18	43	13	33	37	35	11	32	21	10	12	57	18	46	36	61	12	8	7	15	14	17	86	94	33.5
	2013-03-01	41	36	22	86	5	23	24	26	35	49	73	61	27	53	17	45	61	17	16	50	9	43	43	35	16	36	20	6	17	58	18	43	37	58	13	7	3	20	14	12	88	92	34.6429
	2013-04-01	41	40	27	85	6	24	23	25	30	39	72	64	26	48	17	49	70	13	15	49	10	29	41	44	17	38	16	8	13	60	21	47	40	62	12	9	3	14	12	17	89	88	34.5952
	2013-05-01	34	30	20	83	7	22	22	21	30	39	68	56	22	36	22	46	78	13	17	46	9	37	34	43	11	33	17	9	12	73	22	52	36	54	16	7	4	16	9	16	79	88	33.0714
	2013-06-01	40	28	14	76	6	23	22	22	33	36	63	57	21	44	19	43	76	11	16	41	8	28	32	47	14	34	16	10	12	70	25	46	33	60	16	6	4	15	9	12	79	82	32.119
	2013-07-01	34	36	18	77	7	24	24	19	34	36	76	56	26	36	19	38	70	9	16	39	9	26	32	37	11	31	13	8	11	63	16	47	27	50	14	9	4	12	9	12	77	80	30.7619
	2013-08-01	31	37	17	68	9	25	14	19	27	35	63	49	24	30	16	36	60	9	19	47	6	27	28	29	13	31	13	6	8	56	14	42	31	49	14	6	4	15	10	11	64	81	28.4048
	2013-09-01	27	25	14	70	7	23	16	11	27	54	51	42	27	35	15	33	60	9	16	44	9	28	23	28	20	27	12	8	13	64	11	36	35	43	12	6	4	12	9	21	67	79	27.9286
	2013-10-01	33	27	15	71	5	22	17	21	24	55	64	51	28	34	22	34	53	6	18	43	8	34	30	34	20	30	18	11	9	65	20	37	41	51	12	8	3	17	11	14	72	80	30.1905
	2013-11-01	40	37	16	80	8	25	21	20	31	56	75	55	28	39	16	46	55	11	19	45	9	31	36	40	16	34	18	10	12	66	19	45	42	64	14	8	4	16	15	16	76	84	33.2857
	2013-12-01	31	32	22	88	9	21	23	22	26	42	65	54	26	39	15	40	51	7	19	38	9	27	36	33	8	34	18	7	15	66	18	38	39	60	12	9	2	20	12	15	75	81	31.0476
	2014-01-01	49	41	23	87	8	21	24	29	38	70	70	64	24	36	17	47	57	13	24	42	11	51	45	39	19	39	21	11	14	81	30	49	51	63	14	9	5	14	15	14	89	95	37.2143
	2014-02-01	41	47	22	92	10	21	22	24	31	59	80	68	29	40	23	50	58	11	25	48	10	31	42	43	19	40	19	10	18	82	29	50	38	61	12	9	4	18	13	10	85	91	36.5476
	2014-03-01	42	38	23	90	5	23	32	30	35	54	89	67	26	45	19	54	65	14	22	47	11	42	43	49	16	43	18	11	20	63	32	55	47	64	13	7	4	19	14	16	100	91	38.0476
	2014-04-01	39	51	17	86	4	24	24	25	46	55	78	67	26	43	25	50	76	13	20	51	10	33	38	49	24	35	19	9	13	63	33	50	46	70	13	6	3	21	13	17	97	92	37.4762
	2014-05-01	41	38	17	87	7	22	23	28	34	68	79	65	24	38	25	56	85	8	18	48	11	34	40	54	16	41	18	11	12	68	28	57	46	44	14	8	5	21	12	16	84	96	36.8333
	2014-06-01	43	26	18	80	9	22	21	23	34	41	72	61	22	42	21	45	70	8	19	44	10	29	36	44	16	42	17	8	17	66	20	49	42	56	16	8	4	19	10	14	85	89	33.7619
	2014-07-01	37	34	15	77	0	26	18	24	30	53	61	54	25	29	17	40	70	8	17	49	9	26	31	46	21	34	12	11	14	61	24	45	34	48	14	7	5	16	9	18	74	83	32.3415
	2014-08-01	31	33	17	69	0	24	15	19	19	46	70	56	28	34	15	41	63	8	21	45	9	25	31	44	16	37	15	11	11	54	18	44	39	58	14	10	3	11	8	15	69	80	31.122
	2014-09-01	32	36	12	72	0	23	19	16	23	55	67	48	27	32	14	38	60	9	20	46	10	23	30	45	15	27	13	11	11	66	15	37	27	47	14	10	5	16	7	18	70	77	30.3171
	2014-10-01	40	38	17	79	17	23	21	24	37	60	69	58	27	39	19	42	56	7	19	49	10	26	31	48	21	32	15	10	10	62	11	40	37	46	11	10	4	14	9	15	76	80	32.3571
	2014-11-01	40	41	19	85	0	22	25	26	38	66	69	63	29	35	17	42	56	7	19	44	11	39	35	41	17	35	18	11	16	63	21	43	44	67	13	8	5	20	10	20	84	84	35.3171
	2014-12-01	46	36	25	80	35	22	20	23	34	63	75	63	27	34	22	41	52	7	19	41	9	41	40	43	10	32	16	10	15	64	25	43	42	56	15	10	3	21	11	19	87	81	34.7143
	2015-01-01	50	42	20	95	0	25	37	31	35	70	83	66	27	39	20	54	56	9	28	45	13	43	42	46	19	48	19	15	14	73	25	53	40	62	17	10	5	20	11	19	87	94	39.1951
	2015-02-01	51	39	26	100	43	22	33	33	32	65	89	68	30	36	23	57	57	9	22	49	12	44	51	58	22	41	20	13	15	80	24	57	39	67	13	7	4	17	12	20	82	95	39.9286
	2015-03-01	51	39	24	90	27	24	35	32	37	55	87	71	28	40	21	54	65	9	21	55	11	43	45	50	20	48	22	14	20	66	26	59	34	62	15	9	1	17	14	19	97	95	39.3333
	2015-04-01	50	47	30	89	32	24	28	30	41	52	90	81	28	43	22	56	82	9	23	60	14	33	49	56	14	51	19	16	21	62	18	58	51	68	18	8	3	19	15	19	98	85	40.7619
	2015-05-01	41	35	24	87	0	26	25	27	28	42	82	66	25	40	23	55	89	9	21	47	12	37	36	68	21	45	17	17	18	61	22	63	38	58	14	7	3	21	14	18	82	86	37.8049
	2015-06-01	39	44	18	77	0	26	19	25	39	43	75	63	25	40	18	48	80	10	20	49	11	29	37	50	17	45	17	11	15	69	11	70	39	50	18	7	7	19	12	16	89	91	36.2927
	2015-07-01	35	37	19	81	0	23	20	25	39	47	80	60	26	39	22	49	74	9	22	56	10	34	33	41	19	33	15	9	17	63	20	50	38	58	15	9	6	17	10	18	75	88	35.1463
	2015-08-01	33	37	15	75	19	25	18	19	29	49	72	50	27	34	19	39	60	8	21	55	11	27	32	43	21	32	15	10	12	65	11	61	38	51	14	9	4	15	9	14	72	86	32.2857
	2015-09-01	31	36	11	70	0	25	22	16	38	41	66	47	29	38	22	34	63	8	21	47	8	29	24	33	21	25	14	12	12	50	22	49	35	49	14	7	3	14	8	11	73	87	30.8537
	2015-10-01	33	36	19	69	18	24	18	15	40	61	70	56	30	37	17	33	65	7	23	50	9	33	32	37	21	33	19	11	15	65	17	48	45	53	15	8	1	17	11	15	67	83	32.7619
	2015-11-01	41	40	19	84	0	24	19	21	30	65	72	60	31	40	24	42	57	5	21	58	11	41	38	44	15	37	19	14	20	66	18	55	36	61	15	8	4	22	14	19	82	83	35.9756
	2015-12-01	42	38	20	84	0	24	17	26	31	64	78	62	31	36	21	45	59	9	23	43	8	34	35	44	18	43	19	16	13	69	23	47	39	60	15	9	5	26	12	17	77	82	35.7073
	2016-01-01	46	48	23	91	29	24	23	30	45	80	94	72	23	47	17	53	74	8	22	41	9	41	38	47	20	57	22	10	17	68	25	55	51	59	16	10	6	23	14	17	90	94	39.9762
	2016-02-01	48	52	22	85	28	21	27	27	32	64	98	75	27	53	16	48	77	7	22	41	11	34	42	56	21	46	19	12	16	69	28	58	43	65	18	12	5	20	14	15	99	82	39.4048
	2016-03-01	46	39	26	82	0	24	35	31	40	63	100	72	26	40	22	55	89	12	20	43	10	38	46	54	22	51	23	10	20	68	27	66	40	60	16	9	2	22	14	15	96	84	40.439
	2016-04-01	46	43	26	92	35	22	27	28	47	52	95	71	27	52	20	55	90	9	21	47	10	48	41	60	17	47	23	11	17	73	15	60	44	58	19	9	3	23	14	17	100	88	40.5238
	2016-05-01	40	49	24	83	0	24	21	28	43	56	92	67	21	45	16	47	100	10	21	47	12	46	34	66	19	46	19	14	17	66	19	62	42	56	22	11	3	23	14	18	90	86	39.4878
	2016-06-01	34	35	23	76	13	27	25	24	41	35	82	56	24	39	22	47	92	8	22	43	9	28	32	72	14	40	18	11	18	62	20	59	35	52	18	8	7	22	12	14	73	86	35.1905
	2016-07-01	36	27	10	75	21	24	19	18	29	46	87	53	26	31	16	42	80	5	21	45	11	28	27	55	17	30	14	15	11	70	17	61	31	54	16	9	3	15	10	14	78	81	32.8095
	2016-08-01	31	31	17	70	9	24	21	18	28	38	81	51	28	33	17	37	65	7	20	44	9	33	26	44	16	31	14	8	16	60	18	48	33	51	15	11	4	17	9	17	75	79	31.0476
	2016-09-01	35	28	18	70	0	23	19	23	32	53	71	54	29	35	19	34	69	7	20	52	9	30	30	56	17	33	15	12	18	62	21	39	37	42	14	10	6	17	8	14	76	78	32.561
	2016-10-01	36	35	26	77	0	25	19	21	27	60	71	52	27	41	19	38	77	8	20	43	9	45	28	53	21	34	19	16	15	62	23	40	43	53	19	10	2	19	9	19	73	79	34.4634
	2016-11-01	37	8	23	17	10	9	16	8	33	67	18	62	7	9	16	32	71	5	5	24	5	46	63	14	8	30	24	6	6	18	16	29	39	45	27	6	2	21	12	5	17	18	22.2381
	2016-12-01	43	13	21	14	7	8	17	4	19	55	15	59	4	6	9	32	70	4	4	20	7	31	53	14	1	37	23	5	5	9	25	22	27	42	32	6	0	21	12	3	12	12	20.0732
	2017-01-01	46	16	21	17	0	13	20	10	30	66	15	74	4	8	10	37	81	6	4	30	7	45	75	18	10	38	26	5	10	11	16	41	35	48	31	5	0	20	13	5	15	14	24.9
	2017-02-01	48	17	21	17	18	16	14	19	33	64	15	71	6	10	18	35	75	5	4	38	6	62	75	19	7	41	26	6	7	11	19	44	37	48	34	7	2	22	15	3	14	14	25.3095
	2017-03-01	45	16	24	17	32	16	19	21	34	59	16	74	5	10	18	41	76	8	5	39	7	59	78	16	11	39	27	3	9	12	18	63	31	51	31	5	2	27	13	4	15	15	26.4524
	2017-04-01	46	16	22	47	18	33	22	19	32	63	20	75	13	34	24	44	81	8	12	65	8	44	69	21	21	39	26	7	12	37	23	91	39	43	38	5	2	25	13	11	64	50	32.9048
	2017-05-01	47	18	30	62	27	45	17	12	33	62	16	71	14	38	21	42	90	8	14	82	9	48	67	22	21	37	23	10	10	49	18	100	37	44	37	6	1	26	10	14	70	66	35.0952
	2017-06-01	40	7	25	54	16	42	19	9	37	56	16	60	13	26	21	36	88	7	14	74	8	37	55	19	22	37	24	7	7	49	27	92	30	46	33	5	4	24	11	13	82	67	32.3571
	2017-07-01	31	9	19	15	13	13	10	9	28	40	12	52	5	3	18	30	77	6	5	37	7	21	53	20	10	24	19	4	4	14	11	46	31	44	27	5	2	22	11	4	10	15	19.9048
	2017-08-01	30	11	16	12	15	18	11	13	29	44	13	55	4	7	19	28	68	6	5	39	7	27	53	17	20	27	18	3	6	9	6	44	32	38	25	6	0	21	9	4	11	14	20.4878
	2017-09-01	28	12	15	33	7	12	8	20	16	55	12	54	13	19	22	23	32	8	12	25	7	29	49	13	8	17	18	9	4	36	13	28	34	35	27	7	4	17	9	12	45	42	21.1667
	2017-10-01	36	12	24	57	19	8	13	19	30	67	16	62	17	34	23	30	19	8	22	22	8	36	55	17	0	25	22	14	8	47	14	16	39	44	29	8	3	16	10	14	80	81	27.4146
	2017-11-01	42	12	17	42	21	8	16	26	33	70	17	68	12	25	21	35	17	7	12	23	9	41	57	15	5	27	23	10	7	34	19	19	47	47	32	9	2	15	12	13	81	46	26.0476
	2017-12-01	39	10	25	32	23	7	12	28	28	63	16	65	9	25	21	36	18	5	7	20	6	33	55	12	9	38	25	8	6	21	19	17	37	44	36	10	1	16	10	7	45	38	23.381
	2018-01-01	48	17	22	21	18	10	16	27	35	71	17	74	6	8	16	38	18	6	5	21	6	42	70	17	11	42	28	6	9	12	23	17	36	53	38	7	2	18	13	5	19	19	23.5
	2018-02-01	50	18	25	20	35	13	16	31	39	58	16	83	6	10	17	46	27	10	7	32	8	47	84	26	9	38	28	5	16	14	19	31	34	63	38	7	1	17	16	7	21	20	26.381
	2018-03-01	51	22	21	18	84	19	17	33	42	50	18	75	6	9	30	44	73	25	6	58	10	46	84	46	9	44	31	6	17	14	18	53	43	56	76	6	0	33	19	7	18	19	33.0732
	2018-04-01	49	19	26	21	61	15	19	29	39	39	18	78	6	9	28	46	84	24	5	40	8	41	65	50	9	41	27	5	9	13	16	48	36	54	86	7	1	39	15	5	17	17	30.0952
	2018-05-01	37	15	22	18	80	14	16	21	46	55	17	66	5	10	28	42	90	26	4	36	8	42	61	51	12	34	25	4	10	15	13	51	35	45	100	8	1	30	13	7	15	17	29.6429
	2018-06-01	39	12	23	18	98	14	14	23	40	45	14	58	5	7	25	40	84	25	4	29	6	23	51	47	17	34	23	3	6	14	13	53	33	45	88	7	1	25	12	1	14	18	27.4048
	2018-07-01	33	11	21	14	100	17	12	22	31	31	14	62	5	11	25	32	75	24	5	37	6	28	47	42	13	28	17	3	7	12	11	54	34	40	68	6	<1	26	10	3	11	18	26
	2018-08-01	31	10	20	14	30	18	12	19	23	30	11	52	6	6	26	28	67	22	4	49	6	20	45	35	14	28	18	3	8	10	13	49	23	47	37	8	0	22	10	7	10	17	22.1463
	2018-09-01	29	12	21	14	12	30	19	17	29	42	12	49	7	6	25	30	59	22	7	52	5	27	47	33	20	29	18	4	12	14	12	45	31	42	38	7	1	23	10	5	16	17	22.619
	2018-10-01	38	16	22	19	25	25	22	24	30	57	16	61	7	6	27	32	63	22	8	46	6	35	57	41	20	33	23	5	24	13	21	42	43	41	39	11	2	25	10	5	18	19	26.1667
	2018-11-01	42	15	27	32	26	35	33	26	33	75	32	74	14	18	28	39	63	22	9	67	6	39	70	44	21	36	28	7	28	19	25	57	45	52	40	12	3	33	15	10	43	50	33.1667
	2018-12-01	43	17	31	28	70	42	35	25	41	67	28	67	17	19	27	41	50	19	10	67	6	38	69	45	25	38	28	12	22	24	29	64	36	50	55	14	3	38	15	17	45	61	35.1905
	2019-01-01	49	18	27	28	29	40	38	32	50	67	23	76	20	28	32	46	64	23	13	72	8	45	76	45	20	52	31	12	23	29	35	75	51	60	45	13	3	36	18	17	60	76	38.2143
	2019-02-01	51	20	38	30	31	39	42	34	53	71	19	79	17	25	30	48	60	22	13	74	10	40	79	55	22	56	33	11	24	39	26	72	54	58	41	13	4	36	18	19	58	72	38.9524
	2019-03-01	45	26	36	38	30	38	39	29	47	68	20	67	17	36	33	46	64	26	15	78	10	47	75	54	35	63	33	13	23	41	31	72	49	56	38	13	4	40	18	15	61	75	39.619
	2019-04-01	54	21	31	76	38	30	44	36	55	56	21	84	23	53	38	46	67	29	24	65	11	55	85	69	30	62	35	16	28	58	24	59	50	54	41	13	6	39	17	23	93	100	44.2619
	2019-05-01	40	24	29	84	20	23	35	23	43	52	21	68	24	37	42	41	81	25	24	48	9	32	69	64	32	54	28	11	20	52	26	62	43	51	39	14	5	40	16	19	81	93	39.1429
	2019-06-01	44	24	20	79	8	29	36	28	38	39	22	67	24	43	38	48	61	24	24	51	10	29	61	66	29	50	26	16	22	62	27	64	48	52	35	17	1	37	14	19	79	98	38.3095
	2019-07-01	37	20	26	79	25	38	26	23	42	40	20	61	26	36	38	38	63	22	25	70	10	34	56	68	23	36	19	14	21	73	18	64	40	53	34	22	5	38	11	18	77	98	37.7857
	2019-08-01	31	19	18	52	9	34	22	15	32	47	20	55	24	25	29	31	62	26	21	75	9	24	49	49	26	34	20	11	15	44	23	54	40	46	25	22	3	33	11	13	57	73	31.619
	2019-09-01	33	16	19	48	15	31	29	19	37	49	17	52	26	26	32	32	55	25	18	59	8	37	49	49	20	43	24	14	15	46	26	42	63	45	27	18	3	32	12	16	52	65	32
	2019-10-01	42	15	15	50	9	29	29	28	44	58	20	61	23	31	29	35	52	25	16	65	10	45	59	46	24	35	27	14	20	41	23	47	49	54	29	18	1	33	11	13	52	62	33.0714
	2019-11-01	46	21	26	48	8	35	38	28	45	69	27	68	23	25	39	43	60	24	16	80	8	45	65	68	27	54	31	13	33	41	35	65	56	56	29	20	4	37	15	16	48	60	37.9762
	2019-12-01	50	24	22	46	26	43	30	29	61	62	27	64	22	27	31	59	55	22	19	82	8	41	67	70	18	78	29	12	48	39	44	69	51	54	32	16	5	36	16	13	45	55	39.2143
	2020-01-01	57	25	32	54	20	47	46	33	69	62	34	94	23	28	35	93	60	21	19	83	10	44	86	82	21	88	33	11	50	44	38	78	83	78	27	17	4	41	19	15	53	66	45.7857
	2020-02-01	53	27	30	58	35	40	42	34	100	56	30	78	23	29	30	94	60	20	19	89	10	55	80	86	19	80	34	12	54	38	35	81	75	64	33	18	3	43	18	13	57	68	45.7857
	2020-03-01	44	28	21	54	20	41	40	31	62	38	29	78	23	31	23	84	61	22	16	86	9	54	76	80	25	77	29	10	47	43	31	79	63	53	29	16	4	34	17	12	63	61	41.5238
	2020-04-01	56	34	33	65	0	44	44	37	71	59	33	84	26	41	33	100	59	24	16	98	11	49	92	87	25	100	27	12	48	39	45	98	91	68	32	14	4	41	19	12	67	71	49
	2020-05-01	40	25	23	60	11	47	38	31	59	34	33	69	29	36	41	98	76	20	17	93	11	48	69	100	27	80	28	17	41	48	31	99	65	60	33	14	4	39	16	13	64	70	44.2143
	2020-06-01	40	26	23	50	31	46	34	22	50	39	31	68	28	28	34	84	79	25	18	92	10	44	57	98	21	50	25	12	39	48	31	94	50	60	30	15	4	35	15	17	57	66	41.0952
	2020-07-01	39	18	18	27	9	47	25	28	39	42	26	64	10	17	30	58	72	19	7	94	9	27	55	77	21	34	20	9	27	23	21	86	45	57	31	17	1	29	15	8	29	31	32.4048
	2020-08-01	34	19	15	23	9	44	20	23	34	45	22	61	9	20	30	50	66	20	7	85	8	25	49	63	18	31	21	11	25	20	19	76	46	53	24	15	2	27	13	10	23	27	29.5714
	2020-09-01	31	16	14	23	0	46	19	19	31	45	28	59	10	19	24	65	60	22	8	86	8	30	49	75	16	36	25	8	26	20	22	65	44	53	27	17	2	31	13	8	24	25	30.4634
	2020-10-01	32	14	18	25	7	39	22	21	41	66	21	59	10	15	30	64	55	21	8	75	7	34	72	63	20	37	31	8	20	15	21	64	55	53	26	12	1	34	13	11	26	27	30.7857
	2020-11-01	39	22	21	28	0	41	32	27	57	54	27	60	10	21	26	69	57	21	10	85	8	37	71	69	18	46	38	5	21	17	27	65	68	56	34	13	1	46	19	6	30	29	34.9024
	2020-12-01	40	29	19	40	14	46	29	32	72	59	30	64	15	20	31	78	49	21	10	98	10	40	71	86	30	49	38	8	24	28	28	77	100	61	36	11	2	42	22	13	42	48	39.5714
	2021-01-01	51	25	41	32	19	47	41	39	87	72	32	77	11	21	34	97	57	21	9	100	10	43	83	79	15	53	49	9	27	28	26	84	71	67	44	11	2	46	28	9	38	33	42.0952
	2021-02-01	51	31	38	65	10	34	38	33	67	74	56	79	19	38	31	64	55	22	18	99	11	52	80	66	22	54	51	11	30	59	25	77	79	71	36	12	3	50	24	15	84	71	45.3571
	2021-03-01	50	35	29	72	6	31	40	35	55	58	85	69	23	51	33	55	51	23	17	93	12	37	70	73	18	53	40	13	25	59	27	77	62	73	31	13	4	42	22	17	89	79	43.9762
	2021-04-01	55	29	26	64	24	32	34	37	64	71	55	82	18	46	36	49	59	24	14	90	12	53	74	60	11	55	37	14	27	60	31	77	69	72	42	13	4	48	19	17	88	67	44.2619
	2021-05-01	42	27	24	53	10	34	26	28	45	55	38	64	18	36	47	44	65	24	11	77	9	39	62	62	16	44	33	13	18	47	21	78	51	58	50	14	2	49	16	15	66	53	37.7143
	2021-06-01	39	24	24	49	18	37	32	22	47	39	48	62	21	28	35	45	61	23	14	93	11	31	57	60	17	47	28	12	15	60	28	78	41	58	37	14	3	47	16	11	62	52	36.8095
	2021-07-01	28	15	20	28	23	28	22	17	33	38	21	53	14	18	34	32	59	22	10	85	10	29	44	58	10	38	25	8	10	34	20	65	42	45	25	11	2	37	13	8	32	33	28.5476
	2021-08-01	29	18	14	27	15	26	14	20	30	37	19	52	14	14	33	33	55	18	8	77	7	31	42	54	16	34	19	8	7	27	12	51	32	48	27	10	2	33	10	9	26	33	25.9762
	2021-09-01	28	13	13	22	13	27	15	17	36	60	19	58	11	14	25	28	60	21	9	73	8	21	46	56	15	30	21	8	7	26	10	45	46	49	31	13	1	35	12	8	24	27	26.2143
	2021-10-01	39	14	13	18	10	27	21	18	42	49	17	65	7	10	24	31	52	21	6	69	8	38	52	42	9	29	27	6	8	16	11	39	41	50	25	10	2	43	16	5	17	23	25.4762
	2021-11-01	39	15	19	17	15	27	18	19	35	79	19	65	9	10	30	34	47	21	5	74	7	35	58	50	14	37	28	6	9	15	16	44	55	59	27	10	1	42	15	5	20	27	28.0238
	2021-12-01	44	21	20	17	9	27	19	26	30	70	20	69	8	11	23	33	42	19	6	79	7	40	61	46	10	45	28	9	11	19	18	45	57	48	31	12	2	44	18	5	19	46	28.9048
	2022-01-01	54	23	42	25	14	32	28	35	40	77	23	82	10	14	26	45	46	19	6	70	9	40	76	51	14	57	33	5	8	20	26	60	60	72	27	12	1	59	18	6	27	27	33.7857
	2022-02-01	51	22	28	26	12	30	34	37	45	63	23	80	18	13	36	48	51	21	8	84	10	47	74	59	19	55	35	9	16	17	20	66	61	56	30	12	2	68	18	9	33	62	35.9048
	2022-03-01	57	24	35	33	19	28	36	40	51	68	28	100	28	14	39	57	52	23	7	81	11	46	93	50	20	63	36	12	21	27	27	64	63	71	26	11	2	69	13	12	32	57	39.1905
	2022-04-01	46	40	27	25	8	28	38	34	46	66	24	77	15	16	33	47	57	25	6	87	27	43	81	57	24	56	31	12	29	20	25	74	47	57	24	11	2	56	13	8	30	46	36.1429
	2022-05-01	45	38	27	26	10	29	31	39	32	52	20	74	10	14	32	44	64	25	7	97	18	36	72	62	19	50	30	18	31	24	29	76	50	57	19	10	2	63	16	8	47	28	35.2619
	2022-06-01	38	24	24	18	12	29	24	28	33	39	23	64	10	9	35	43	60	21	5	59	11	28	62	54	18	41	25	9	20	16	18	67	48	47	26	11	2	51	15	7	45	22	29.5476
	2022-07-01	38	23	24	21	9	29	22	21	27	40	28	59	12	12	33	36	57	20	5	83	10	31	54	61	21	38	23	11	20	13	22	63	41	50	23	15	1	42	13	7	45	25	29.2381
	2022-08-01	33	24	19	20	8	27	20	17	25	42	23	57	12	7	34	32	51	20	5	74	9	37	50	50	21	32	22	9	17	16	14	59	37	39	17	10	1	38	12	8	36	21	26.3095
	2022-09-01	29	19	20	17	5	24	15	17	27	50	21	55	13	12	35	32	53	24	6	64	10	45	54	53	18	39	23	10	18	15	11	47	48	43	19	10	1	48	12	6	37	22	26.8333
	2022-10-01	38	25	28	27	14	27	27	22	30	71	22	62	16	10	34	36	48	22	8	64	12	57	66	55	21	37	31	14	20	22	16	55	57	49	17	11	2	44	12	8	47	30	31.2857
	2022-11-01	48	38	25	29	12	26	30	26	38	87	29	64	16	15	30	41	44	21	8	64	16	53	82	53	19	43	36	14	24	21	27	61	73	54	20	12	2	50	16	9	49	39	34.8571
	2022-12-01	44	38	30	27	19	28	32	29	40	85	34	66	16	15	60	42	41	21	7	61	16	46	74	53	14	46	36	15	32	21	24	55	66	55	26	12	2	46	16	9	35	33	34.9286
	2023-01-01	51	40	35	32	11	26	49	31	40	82	44	88	15	17	35	50	54	21	9	70	19	46	83	65	15	49	38	15	36	24	35	71	77	69	21	13	2	50	19	10	51	38	39.1905
	2023-02-01	54	41	34	43	17	26	46	39	53	88	49	86	18	27	37	54	49	23	12	71	19	55	96	67	22	60	40	17	40	30	39	78	81	73	22	13	4	52	21	12	71	47	43.4762
	2023-03-01	55	82	27	23	13	19	32	42	44	68	36	93	10	12	33	50	50	21	6	52	80	47	92	62	15	60	37	33	37	17	26	68	65	67	25	8	2	39	20	8	33	25	38.9048
	2023-04-01	53	97	17	21	21	17	26	35	42	78	42	91	8	9	38	53	56	17	5	49	100	46	87	70	9	52	37	40	35	13	22	69	62	65	27	8	1	47	17	10	24	20	38.9524
	2023-05-01	49	100	23	23	8	17	17	31	35	65	40	83	7	9	37	48	59	20	5	46	94	40	100	74	13	59	32	46	31	15	15	63	53	63	37	10	1	41	19	10	24	25	37.7857
	2023-06-01	48	97	22	21	13	15	20	28	38	56	43	86	7	12	39	50	58	19	6	51	98	33	69	64	10	48	29	37	33	11	17	62	47	64	32	10	2	62	17	9	19	23	36.3095
	2023-07-01	37	38	17	19	13	16	20	22	28	49	36	62	7	9	36	42	56	19	6	40	22	24	61	56	13	41	24	34	30	12	16	60	54	46	32	12	0	45	11	7	17	21	29.5122
	2023-08-01	37	38	15	18	8	12	14	25	27	44	36	65	8	9	37	39	51	18	6	41	22	23	54	55	10	41	23	28	25	13	13	47	52	59	35	11	1	38	11	7	16	20	27.4286
	2023-09-01	34	22	17	19	17	18	13	17	32	61	35	62	7	8	38	38	48	18	6	50	13	47	57	47	14	41	24	25	23	15	13	43	61	47	34	11	1	43	14	8	18	23	28.1429
	2023-10-01	38	27	18	18	8	14	15	19	36	85	44	64	7	9	26	38	47	17	6	43	9	45	68	45	12	39	30	26	28	10	16	49	85	51	31	8	0	40	14	9	17	20	30.0244
	2023-11-01	47	35	16	20	10	14	25	28	42	71	43	73	4	10	30	81	44	17	5	44	11	51	83	47	7	47	34	20	31	9	17	50	88	63	28	7	0	40	17	8	19	17	33
	2023-12-01	42	38	22	59	15	14	25	25	32	60	35	70	10	12	33	82	43	19	8	47	18	42	83	57	8	54	35	9	25	18	16	53	70	61	25	12	2	44	17	9	46	37	34.0952
	2024-01-01	56	45	35	60	15	20	32	33	39	60	32	89	9	24	36	54	45	23	8	47	10	54	94	59	14	50	37	9	17	20	22	52	88	65	18	11	0	40	20	8	64	34	37.7561
